# Supplementary material for: Vitamin B2 enables regulation of fasting glucose availability
Source: eLife. 2023 Jul 7;12:e84077. doi: 10.7554/eLife.84077 (PMC10328530; doi:10.7554/eLife.84077)
Supplement: Figure 1—figure supplement 1—source data 1. — Excel spreadsheet containing raw data for panels presented in the figure. [file elife-84077-fig1-figsupp1-data1.zip › Figure_S1_source data.xlsx]

## Sheet: Figure S1
Supplemental Figure S1, Related to Figure 1 - Numerical data presented in Figure S1
Figure S1a	BAT gene expression (males)
Gene	Ctrl					B2D
Ucp1	1.25359	1.05589	0.776669	0.98353	0.930322	0.837128	1.28056	1.38248	0.579107	0.628069
Cidea	1.15184	0.960489	0.889003	0.925981	1.07268	1.05054	1.31405	1.3656	1.102	0.751312
Prdm16	0.835157	1.38338	0.648405	0.886773	1.24629	1.482	2.22284	1.36614	0.750562	0.641222
Pparg2	1.05958	1.16767	0.746759	0.989958	1.03603	1.42158	1.85759	2.00385	1.1076	0.929436
Cpt1b	1.33724	0.827482	0.747944	1.02728	1.06005	0.926677	1.4972	1.34757	1.11517	0.872649
Figure S1b	BAT gene expression (females)
Gene	Ctrl					B2D
Ucp1	1.4148	0.702708	1.14431	0.96658	0.771603	0.722383	1.1185	0.689861	1.18589	1.91325
Cidea	1.55313	0.792844	0.955758	0.94896	0.749314	0.840257	0.833466	0.841076	0.887534	1.21981
Prdm16	1.03859	1.44998	0.390563	1.37203	0.748841	1.11631	0.722925	1.61583	0.491878	0.516977
Pparg2	1.74988	0.836224	0.839242	0.993758	0.580894	0.925942	0.869607	0.763252	0.915308	1.0375
Cpt1b	1.56968	0.834419	0.890252	0.932322	0.77333	0.470864	1.32932	0.802098	1.07991	1.59735
