# Supplementary material for: Vitamin B2 enables regulation of fasting glucose availability
Source: eLife. 2023 Jul 7;12:e84077. doi: 10.7554/eLife.84077 (PMC10328530; doi:10.7554/eLife.84077)
Supplement: Figure 3—figure supplement 1—source data 1. — Excel spreadsheet containing raw data for panels presented in the figure. [file elife-84077-fig3-figsupp1-data1.zip › Figure_S4_source data.xlsx]

## Sheet: Figure S4
Supplemental Figure S4, Related to Figure 3 - Numerical data presented in Figure S4
Figure S4b	Weekly Body Weight on Diet (g)
Week of Diet	Ctrl				B2D
0	19.07	17.09	16.21	18.38	18.54	16.28	17.33	19.69
1	20.71	20.02	19.25	20.84	20.52	19.72	20.16	21.75
2	22.67	22.01	20.43	23.12	21.99	21.9	22.43	23.14
3	23.77	23.57	21.84	24.35	22.36	23.13	23.11	24.05
4	25.32	24.65	22.65	25.32	22.46	23.43	23.9	23.73
Figure S4c	Weekly Body Weight on Diet (% of Body Weight at Diet Start)
Week of Diet	Ctrl				B2D
0	100	100	100	100	100	100	100	100
1	108.6	117.1	118.8	113.4	110.7	121.1	116.3	110.5
2	118.9	128.8	126	125.8	118.6	134.5	129.4	117.5
3	124.6	137.9	134.7	132.5	120.6	142.1	133.4	122.1
4	132.8	144.2	139.7	137.8	121.1	143.9	137.9	120.5
Figure S4d	Pyruvate Tolerance Test (mg/dl)
Minutes	Ctrl				B2D
0	71	84	62	74	46	62	53	49
15	97	103	104	120	61	76	72	62
30	119	114	141	147	93	91	95	79
60	94	95	113	117	122	82	96	95
120	85	78	102	85	75	65	74	83
