# Supplementary material for: Vitamin B2 enables regulation of fasting glucose availability
Source: eLife. 2023 Jul 7;12:e84077. doi: 10.7554/eLife.84077 (PMC10328530; doi:10.7554/eLife.84077)
Supplement: Figure 5—source data 2. [file elife-84077-fig5-data2.zip]

Archive with 4 entries (4 files):
- Figure 5D - source data file 1.pdf
- __MACOSX/._Figure 5D - source data file 1.pdf
- Figure5D_OXPHOS_HSP90_scan.tiff
- __MACOSX/._Figure5D_OXPHOS_HSP90_scan.tiff
