# Supplementary material for: Vitamin B2 enables regulation of fasting glucose availability
Source: eLife. 2023 Jul 7;12:e84077. doi: 10.7554/eLife.84077 (PMC10328530; doi:10.7554/eLife.84077)
Supplement: Figure 6—source data 1. — Excel spreadsheet containing raw data for panels presented in the figure. [file elife-84077-fig6-data1.zip]

Archive with 2 entries (2 files):
- Figure_6_source data.xlsx
- __MACOSX/._Figure_6_source data.xlsx
