# Supplementary material for: Vitamin B2 enables regulation of fasting glucose availability
Source: eLife. 2023 Jul 7;12:e84077. doi: 10.7554/eLife.84077 (PMC10328530; doi:10.7554/eLife.84077)
Supplement: Figure 6—source data 2. [file elife-84077-fig6-data2.zip]

Archive with 6 entries (6 files):
- Figure6E_scan_tEIF2a.tif
- Figure6E_scan_GCN2_ATF4.tif
- Figure_6E - source data 1.pdf
- __MACOSX/._Figure_6E - source data 1.pdf
- Figure6E_scan_pEIF2a.tif
- Figure6E_scan_Hsp90.tif
