# Supplementary material for: Vitamin B2 enables regulation of fasting glucose availability
Source: eLife. 2023 Jul 7;12:e84077. doi: 10.7554/eLife.84077 (PMC10328530; doi:10.7554/eLife.84077)
Supplement: Supplementary file 1. [file elife-84077-supp1.zip]

Archive with 2 entries (2 files):
- Supplemental_File_3.docx
- __MACOSX/._Supplemental_File_3.docx
